# Supplementary material for: Association of Consuming Tap Water or Purified Water during Infancy with Irritable Bowel Syndrome in Children
Source: Children (Basel). 2022 Jan 20;9(2):135. doi: 10.3390/children9020135 (PMC8869972; doi:10.3390/children9020135)
Supplement: Supplementary file 1 [file children-09-00135-s001.zip]

Archive with 1 entries (1 files):
- children-1449417-supplementary.pdf
